# Supplementary material for: Population Pharmacokinetic Analysis and Dosing Optimization of Prophylactic Fluconazole in Japanese Patients with Hematological Malignancy
Source: J Fungi (Basel). 2021 Nov 16;7(11):975. doi: 10.3390/jof7110975 (PMC8618010; doi:10.3390/jof7110975)
Supplement: Supplementary file 1 [file jof-07-00975-s001.zip]

Archive with 1 entries (1 files):
- jof-1423684-supplementary.pdf
